# Supplementary material for: PARP inhibitors restore NK cell function via secretory crosstalk with tumor cells in prostate cancer
Source: J Clin Invest. 2026 Jan 27;136(7):e197157. doi: 10.1172/JCI197157 (PMC13038204; doi:10.1172/JCI197157)
Supplement: Supporting data values [file jci-136-197157-s314.xlsx]

## Sheet: Fig. 1A
Expression of FCGR3B in PRAD based on Sample types
TCGA samples	Series 1
	low	q1	median	q3	high
Normal(n=52)	0	0.115	0.58	1.647	4.665
Primary tumor(n=497)	0	0.051	0.136	0.277	0.986
Expression of NCAM1 in PRAD based on Sample types
TCGA samples	Series 1
	low	q1	median	q3	high
Normal(n=52)	1.009	4.609	7.707	13.43	27.903
Primary tumor(n=497)	0.025	0.888	1.764	3.403	8.888
Expression of KLRF1 in PRAD based on Sample types
TCGA samples	Series 1
	low	q1	median	q3	high
Normal(n=52)	0.038	0.362	0.58	0.965	1.618
Primary tumor(n=497)	0	0.122	0.233	0.397	0.884
Expression of NCR1 in PRAD based on Sample types
TCGA samples	Series 1
	low	q1	median	q3	high
Normal(n=52)	0	0	0.035	0.055	0.143
Primary tumor(n=497)	0	0	0	0.046	0.123

## Sheet: Fig. 1C
NCR1 expression in Tongji Cohort
	Negative	Positive
High Grade(n=10)	10	0
Low/Mid Grade(n=10)	7	3

## Sheet: Fig. 1E
PPSM Tumor growth curves
Days after inoculation	Control					Enzalutamide					anti PD-1					Docetaxel					Mefuparib
8	0	0	0	0	0	0	0	0	0	0	0	0	0	0	0	0	0	0	0	0	0	0	0	0	0
10	50	5	45	40	40	50	60	35	40	45	40	40	45	35	30	50	50	35	35	35	50	50	50	50	40
12	100	95	110	100	70	100	120	100	85	85	102	98	132	70	60	70	95	80	80	100	75	60	60	50	40
14	201	190	218	180	211	198	223	189	174	170	180	150	198	106	105	140	156	160	115	180	138	105	105	50	75
16	320	315	262	285	314	312	334	256	250	268	249	214	249	187	244	190	208	222	180	260	169	157	148	75	100
18	426	418	400	376	386	403	447	389	354	344	357	324	392	307	300	288	294	280	269	327	215	208	198	100	144
20	602	535	523	463	477	598	650	517	440	490	501	406	500	411	357	368	365	336	312	409	276	255	247	120	180
22	760	621	614	573	600	715	795	600	556	537	590	500	605	480	468	437	406	376	369	501	400	300	280	150	220
24	942	768	736	688	725	887	998	712	645	601	724	612	736	587	590	537	474	413	437	621	462	376	308	190	271
	PPSM Tumor weights
	Control	Enzalutamide	anti PD-1	Docetaxel	Mefuparib
	928	877	724	527	458
	745	978	638	469	389
	716	736	765	425	314
	698	687	597	411	198
	738	600	614	617	270

## Sheet: Fig. 1G
RM-1 Tumor growth curves
Days after inoculation	Control						PARPi
6	0	0	0	0	0	0	0	0	0	0	0	0
8	50	40	40	35	35	30	45	40	35	35	35	35
10	95	80	80	75	75	70	75	73	70	70	68	67
12	235	215	185	174	170	153	178	175	168	160	155	140
14	365	352	324	310	288	257	324	298	284	270	254	221
16	614	551	523	452	416	337	441	401	389	364	330	277
18	889	810	782	607	595	477	565	531	512	477	403	354
20	1280	1188	1080	880	810	721	687	660	635	630	510	441
	RM-1 Tumor weights
	Control	PARPi
	1278	712
	1140	680
	1089	644
	877	631
	864	528
	734	438

## Sheet: Fig. 1H
Tumor growth curves
Days after inoculation	WT					WT+PARPi					BRCA1 KO					BRCA1 KO+PARPi
6	30	20	20	0	0	25	25	10	0	0	50	50	40	30	30	45	45	40	35	30
8	60	55	55	50	50	55	55	50	45	45	98	95	80	75	75	95	92	85	80	74
10	122	105	100	98	100	120	110	115	100	100	187	166	165	150	149	165	160	150	146	150
12	234	214	194	174	180	220	187	170	170	151	368	308	300	278	250	320	285	276	244	240
14	348	312	312	290	300	312	300	285	280	240	598	538	498	476	403	456	344	325	326	290
16	605	548	524	370	416	538	473	410	380	348	812	777	745	730	664	512	466	400	388	320
18	840	756	750	541	619	778	712	600	577	554	1188	1056	1002	950	874	555	499	456	390	320
20	1245	1026	987	768	846	1100	954	856	811	800	1640	1550	1428	1344	1265	620	540	502	411	350
	Tumor weights
	WT	WT+PARPi	BRCA1 KO	BRCA1 KO+PARPi
	1288	1154	1666	601
	1135	1102	1547	533
	1025	954	1414	500
	884	907	1244	427
	879	854	1268	386

## Sheet: Fig. 1I
Control	PARPi
3.21	9.45
3.95	7.33
4.43	6.35
3.97	6.68
4.51	7.25

## Sheet: Fig. 1J
Control	PARPi
11.5	37.2
29.6	30.7
13.6	46.6
11.6	45.1
5.5	44.1

## Sheet: Fig. 1K
Control	PARPi
3.03	2.27
6.11	2.36
3.87	2.46
6.07	2.13
2.99	1.89

## Sheet: Fig. 1L
Control	PARPi
10.6	20.7
23.6	26.5
7.93	21.7
10.9	26.4
1.64	18.8

## Sheet: Fig. 2B
Group	BT	BT	BT	BT	BT	AT	AT	AT	AT	AT
Accession	BT_1	BT_2	BT_3	BT_4	BT_5	AT_1	AT_2	AT_3	AT_4	AT_5
ALB	24476.3	14863.6	7167.25	20678	17446	29770.4	26280.7	30442.5	53921	25801.4
ALDH2	78.1039	258.35	383.399	226.404	68.0604	253.937	33.6483	3.74725	3.62851	1.2343
B2M	18791.2	22590.6	22706.4	14691.5	15925.9	12973.7	7427.74	11208.5	9466.68	12633
B4GALT1	385.031	570.768	596.687	605.079	531.82	298.801	539.135	336.273	288.76	166.956
BLVRB	181.772	255.738	259.205	170.081	197.086	298.116	210.907	865.4	295.401	578.633
C7	37619.6	35931.8	39555.3	32784.4	49049	23025.2	27784.6	22048.8	19973.8	33535.4
CFD	12673.6	9608.45	8792.82	13385.2	12428.8	5304.35	8014.81	8083.26	5844.44	6051.99
CHI3L1	216.741	393.724	136.928	182.456	186.09	3.29892	112.309	3.74725	167.343	1.2343
CILP2	3.76216	3.91862	3.94559	3.84813	3.94588	127.916	164.564	189.883	452.794	196.211
COL18A1	995.061	1113.83	1200.3	1003.05	931.403	577.603	786.225	1056.55	717.761	310.84
CTSZ	407.906	413.211	389.623	455.151	311.833	187.435	264.22	313.745	300.245	228.12
EFEMP1	1792.8	2206.03	1994.09	1875.76	2420.17	1267.74	1224.41	1352.01	1503.01	360.296
EPHA1	47.2362	134.651	37.1409	54.4545	46.9021	3.29892	4.08007	3.74725	3.62851	1.2343
HBA1	3272.98	8303.63	33643.2	16003.7	8116.9	21168.1	13489.1	98888.8	33228.8	89469.2
HBD	102.411	311.148	942.591	509.337	228.051	791.255	511.729	4260.82	1022.8	7796.83
IGFBP2	1263.08	767.665	975.557	520.517	979.544	300.621	219.554	305.907	399.427	259.814
IGFBP4	841.865	964.486	911.89	929.529	810.837	417.246	412.23	620.195	412.584	764.647
IGHA1	149405	130229	54676	87946.9	88446.3	383049	115386	148451	177352	289402
IGHV3-30	1307.24	1323.75	526.04	1203.09	1124.61	4145.44	2187.14	1099.25	1570.71	1994.84
IGHV3-48	715.652	1053.46	924.832	851.492	1155.73	1244.9	4.08007	3.74725	392.77	1.2343
IGHV4-34	722.39	316.144	238.805	276.233	720.389	3083.47	510.884	641.519	1296.35	6165.02
IGKV1-39	1293.69	1225.89	948.148	1781.27	1527.19	4368.09	1277.67	2166.13	2652.22	3996.08
IGKV1-8	711.804	562.899	168.898	317.877	630.17	1548.15	576.584	648.606	2424.04	2204.63
IGKV6D-21	363.607	295.872	98.4194	137.965	330.699	720.077	279.137	446.489	444.363	778.994
IGLL1	15322.5	10680.6	4453.49	5036.07	9736.36	24345.9	10373.7	18864.3	17949.2	31022.9
IGLL5	10785.4	8046.81	8035.78	9481.99	16527.8	50819.1	11480.5	14551.8	19836.1	48795.4
IGLV3-21	1189.19	972.925	732.937	530.306	1116.32	8636.34	1467.65	700.945	3573.39	3036.57
IGLV3-25	1090	846.85	407.236	670.317	1449.77	7247.38	1194.84	1841.84	1899.21	3218.2
IGLV6-57	132.596	226.452	147.721	100.224	140.147	766.117	128.131	575.031	490.532	1255.69
ITIH3	22554.7	31553	46727.9	24960.9	29954.9	19554.9	14062.7	20109.5	13551	23942.6
KRT16	124.8	230.916	1149.49	102.486	107.651	143.952	215.899	3.74725	3.62851	1.2343
LGALSL	3.76216	213.154	91.6918	218.986	396.813	3.29892	82.0809	3.74725	3.62851	1.2343
LRG1	34925	44453.3	63875.2	70950.5	29842.9	29641.6	28979	31551.5	27917.4	31879.3
LYZ	3444.84	3320.76	5165.01	4446.79	4007.07	2372.1	3995.1	2530.43	1962.44	1288.58
NECTIN1	230.669	226.971	135.474	199.853	384.512	316.257	287.615	371.007	367.689	493.403
PCOLCE	1331.16	839.011	656.971	923.95	935.744	609.873	548.968	561.961	383.308	318.882
PDGFRB	319.733	286.269	239.439	159.604	352.612	390.428	493.927	478.806	565.476	361.023
PLD4	51.9485	3.91862	3.94559	22.5756	95.3145	80.4166	93.1899	58.4139	69.2658	254.671
PPIA	923.004	1428.12	2078.96	1597.58	1594.76	7294.15	4472.65	6061.28	7577.05	4179.62
PTPRS	57.2746	52.0702	129.779	44.0855	65.4911	144.659	165.907	131.452	100.311	283.167
RNASE4	690.573	529.38	313.22	516.05	526.028	230.804	434.643	352.061	327.28	357.947
RPS12	3.76216	65.0286	128.73	48.6574	3.94588	3.29892	4.08007	3.74725	3.62851	1.2343
SERPINA11	232.996	276.077	450.786	385.101	296.598	155.17	376.822	144.884	133.064	118.828
SSR4	328.373	365.145	247.719	255.436	281.14	218.293	202.948	3.74725	3.62851	1.2343
TXNDC12	114.785	172.847	206.948	91.6917	95.9244	3.29892	122.017	66.5542	3.62851	1.2343
VNN1	456.782	446.08	763.871	873.988	425.933	863.509	1457.99	1190.5	546.651	1237.94

[truncated: 81 more sheets: Fig. 2C, Fig. 2D, Fig. 2G, Fig. 2H, Fig. 2I, Fig. 2J, Fig. 3B, Fig. 3C, Fig. 3D, Fig. 3E, Fig. 3F, Fig. 3G, Fig. 3H, Fig. 3I, Fig. 3J, Fig. 3K, Fig. 4A, Fig. 4C, Fig. 4D, Fig. 4E …]
